# Supplementary material for: First Report of Colletotrichum kahawae Causing Anthracnose on Buckwheat (Fagopyrum tataricum) in China and Biological Characterization of the Pathogen
Source: J Fungi (Basel). 2025 Aug 29;11(9):633. doi: 10.3390/jof11090633 (PMC12470724; doi:10.3390/jof11090633)
Supplement: Supplementary file 1 [file jof-11-00633-s001.zip]

Archive with 1 entries (1 files):
- jof-3730656-supplementary.pdf
